# Supplementary material for: Enabling population protein dynamics through Bayesian modeling
Source: Bioinformatics. 2024 Jul 30;40(8):btae484. doi: 10.1093/bioinformatics/btae484 (PMC11335370; doi:10.1093/bioinformatics/btae484)
Supplement: btae484_Supplementary_Data [file btae484_supplementary_data.zip]

Archive with 5 entries (5 files):
- SI-SILK-2-version-5.docx
- suppl-table-S2.xlsx
- suppl-table-S3.xlsx
- suppl-table-S4.xlsx
- suppl-table-S5.xlsx
